# Supplementary material for: Malaria hotspots and climate change trends in the hyper-endemic malaria settings of Mizoram along the India–Bangladesh borders
Source: Sci Rep. 2023 Mar 20;13:4538. doi: 10.1038/s41598-023-31632-6 (PMC10025798; doi:10.1038/s41598-023-31632-6)
Supplement: Supplementary file 1 — Supplementary Information 1. [file 41598_2023_31632_MOESM1_ESM.csv]

SC_ID	Year	Pop	T_Pv	T_Pf	TMC	API
101	2015	10310	6	15	21	2.04
102	2015	1562	0	0	0	0
103	2015	600	1	0	1	1.67
201	2015	4836	11	13	24	4.96
202	2015	2045	7	8	15	7.33
203	2015	441	1	4	5	11.34
204	2015	2462	34	34	68	27.62
301	2015	4936	26	161	187	37.88
302	2015	2008	10	42	52	25.9
401	2015	11508	6	18	24	2.09
401	2015	12272	7	14	21	1.71
402	2015	2112	3	8	11	5.21
403	2015	3165	14	13	27	8.53
404	2015	2442	4	15	19	7.78
405	2015	1905	4	8	12	6.3
501	2015	1106	1	0	1	0.9
502	2015	1880	10	3	13	6.91
503	2015	1268	4	6	10	7.89
601	2015	8562	56	50	106	12.38
602	2015	1493	5	15	20	13.4
603	2015	2918	48	81	129	44.21
701	2015	2454	3	4	7	2.85
702	2015	740	1	0	1	1.35
703	2015	923	0	1	1	1.08
704	2015	807	2	0	2	2.48
705	2015	1214	1	1	2	1.65
801	2015	2853	5	4	9	3.15
802	2015	1633	6	6	12	7.35
803	2015	1117	8	9	17	15.22
804	2015	450	2	5	7	15.56
805	2015	500	3	0	3	6
806	2015	1875	6	4	10	5.33
807	2015	1269	6	4	10	7.88
808	2015	1830	0		0	0
901	2015	4858	3	2	5	1.03
902	2015	1779	0		0	0
903	2015	680	0		0	0
904	2015	2787	8	6	14	5.02
905	2015	640	1	0	1	1.56
906	2015	578	3	3	6	10.38
907	2015	189	0		0	0
1001	2015	1968	0	6	6	3.05
1002	2015	950	1		1	1.05
1003	2015	2125	0		0	0
1101	2015	2404	0	1	1	0.42
1102	2015	2042	0		0	0
1103	2015	638	0	1	1	1.57
1201	2015	2697	0		0	0
1202	2015	821	0		0	0
1203	2015	1384	0		0	0
1204	2015	836	0		0	0
1301	2015	2299	0	1	1	0.43
1302	2015	695	0		0	0
1303	2015	850	1		1	1.18
1401	2015	6010	0		0	0
1402	2015	705	0	1	1	1.42
1403	2015	1222	0		0	0
1404	2015	4587	2	1	3	0.65
1405	2015	894	1	1	2	2.24
1406	2015	284	0		0	0
1407	2015	922	1	2	3	3.25
1408	2015	362	0		0	0
1409	2015		0		0
1410	2015	962	0		0	0
1411	2015	806	0		0	0
1412	2015	946	0		0	0
1501	2015	3845	0	1	1	0.26
1502	2015	2726	1	4	5	1.83
1503	2015	3979	1	3	4	1.01
1504	2015	3527	3	13	16	4.54
1505	2015	1940	0	3	3	1.55
1506	2015	1516	0	4	4	2.64
1601	2015	4035	2	1	3	0.74
1602	2015	4504	1	0	1	0.22
1603	2015	1408	0	1	1	0.71
1604	2015	9479	0	4	4	0.42
1605	2015	3366	1	0	1	0.3
1605	2015	3827	1		1	0.26
1606	2015	3239	1	4	5	1.54
1607	2015	5460	2	4	6	1.1
1608	2015	9778	0	1	1	0.1
1609	2015	8069	2	7	9	1.12
1610	2015	6447	0	2	2	0.31
1611	2015	6179	1	0	1	0.16
1612	2015	13990	2	3	5	0.36
1205	2015	2298	0		0	0
1701	2015	6299	203	68	271	43.02
1801	2015	4612	26	9	35	7.59
1802	2015	1140	9	8	17	14.91
1901	2015	1709	2	6	8	4.68
1902	2015	732	0	0	0	0
1903	2015	863	1	0	1	1.16
2001	2015	1566	2	8	10	6.39
2002	2015	960	0	2	2	2.08
2003	2015	1113	2	4	6	5.39
2004	2015	1224	0	4	4	3.27
2005	2015	2638	8	10	18	6.82
2006	2015	1598	1	2	3	1.88
2101	2015	4328	2	3	5	1.16
2102	2015	1610	1	4	5	3.11
2103	2015	3917	1	2	3	0.77
2104	2015	6062	0	1	1	0.16
2105	2015	2882	4	4	8	2.78
2106	2015	1850	1	2	3	1.62
2107	2015	12819	2	1	3	0.23
2201	2015	3039	9	21	30	9.87
2202	2015	1239	1	2	3	2.42
2203	2015	1846	2	4	6	3.25
2204	2015	1825	1	0	1	0.55
2301	2015	2001	4	18	22	10.99
2302	2015	930	0	3	3	3.23
2303	2015	2564	1	0	1	0.39
2401	2015		2	0	2
2402	2015		1	0	1
2501	2015		0	0	0
2502	2015		0	0	0
2601	2015		0	0	0
2602	2015		0	0	0
2603	2015		0	0	0
2604	2015		0	0	0
2901	2015		1	2	3
2902	2015		0	0	0
2903	2015		0	0	0
2904	2015		1	0	1
2905	2015		0	0	0
2906	2015		0	0	0
2907	2015		0	0	0
3001	2015		0	0	0
3002	2015		1	1	2
3003	2015		0	0	0
3004	2015		0	2	2
3005	2015		0	0	0
3006	2015		0	1	1
3007	2015		0	0	0
3008	2015		0	0	0
3101	2015		0	0	0
3102	2015		0	0	0
3103	2015		0	0	0
3104	2015		1	0	1
3105	2015		0	0	0
3106	2015		0	1	1
3107	2015		0	0	0
3108	2015		0	2	2
3109	2015		0	1	1
3110	2015		0	0	0
3111	2015		0	2	2
3112	2015		0	0	0
3201	2015		0	0	0
3202	2015		0	2	2
3204	2015		1	0	1
3205	2015		0	2	2
3301	2015		0	0	0
3302	2015		0	0	0
3401	2015		0	0	0
3402	2015		0	0	0
3403	2015		0	0	0
3404	2015		0	0	0
3501	2015		0	1	1
3502	2015		2	2	4
3503	2015		0	0	0
3504	2015		0	0	0
3505	2015		0	1	1
3601	2015		1	2	3
3602	2015		0	0	0
3701	2015		0	1	1
3702	2015		0	1	1
3703	2015		0	0	0
4601	2015	585	1	9	10	17.09
4602	2015	430	0	2	2	4.65
4603	2015	717	1	2	3	4.18
4604	2015	469	7	47	54	115.14
4605	2015	864	6	8	14	16.2
4606	2015	679	2	6	8	11.78
4607	2015	799	17	22	39	48.81
4701	2015	1301	0	0	0	0
4702	2015	991	0	2	2	2.02
4703	2015	2135	3	8	11	5.15
4801	2015	3007	0	4	4	1.33
4802	2015	660	1	3	4	6.06
4803	2015	1039	0	1	1	0.96
4804	2015	1141	2	4	6	5.26
4805	2015	2226	1	7	8	3.59
4806	2015	1175	0	0	0	0
4807	2015	564	0	10	10	17.73
4808	2015	700	0	0	0	0
4809	2015	656	0	1	1	1.52
4810	2015	3384	3	33	36	10.64
4901	2015	1873	59	111	170	90.76
4902	2015	872	8	37	45	51.61
4903	2015	1204	48	162	210	174.42
4904	2015	1910	2	16	18	9.42
4905	2015	1268	8	27	35	27.6
4906	2015	1217	7	17	24	19.72
4907	2015	429	20	73	93	216.78
5001	2015	1958	0	19	19	9.7
5002	2015	989	0	2	2	2.02
5003	2015	681	0	5	5	7.34
5101	2015	7846	2	4	6	0.76
5102	2015	4455	0	3	3	0.67
5103	2015	690	0	0	0	0
5104	2015	2250	4	13	17	7.56
5105	2015	2145	1	7	8	3.73
5106	2015	610	2	0	2	3.28
5107	2015	4250	0	3	3	0.71
5201	2015	3894	0	2	2	0.51
5202	2015	728	0	0	0	0
5203	2015	848	1	2	3	3.54
5204	2015	1090	0	0	0	0
5205	2015	772	0	0	0	0
5301	2015	1634	1	2	3	1.84
5302	2015	618	1	0	1	1.62
5303	2015	513	0	0	0	0
5304	2015	1695	0	0	0	0
5401	2015	1796	1	0	1	0.56
5402	2015	409	2	2	4	9.78
5403	2015	544	0	0	0	0
5404	2015	374	0	3	3	8.02
5501	2015	2572	2	2	4	1.56
5601	2015	3192	1	4	5	1.57
5602	2015	1374	1	2	3	2.18
5603	2015	892	0	0	0	0
5604	2015	808	0	0	0	0
5701	2015	4361	0	1	1	0.23
5702	2015	770	1	0	1	1.3
5703	2015	758	0	0	0	0
5704	2015	681	3	1	4	5.87
5801	2015	8005	75	416	491	61.34
5802	2015	470	1	8	9	19.15
5803	2015	2046	17	99	116	56.7
5804	2015	820	6	45	51	62.2
5805	2015	918	0	13	13	14.16
5806	2015	1102	1	19	20	18.15
5807	2015	616	6	4	10	16.23
5901	2015	2905	1	30	31	10.67
5902	2015	980	2	14	16	16.33
5903	2015	835	1	2	3	3.59
6001	2015	2354	0	0	0	0
6002	2015	1240	0	2	2	1.61
6101	2015	3294	21	201	222	67.4
6102	2015	3036	14	44	58	19.1
6103	2015	1194	0	28	28	23.45
6104	2015	818	4	10	14	17.11
6105	2015	670	5	13	18	26.87
6106	2015	1583	1	32	33	20.85
6201	2015	3161	72	676	748	236.63
6202	2015	2889	34	116	150	51.92
6203	2015	2932	53	344	397	135.4
6204	2015	602	34	164	198	328.9
6301	2015	2050	2	16	18	8.78
6302	2015	1434	14	84	98	68.34
6303	2015	935	1	9	10	10.7
6401	2015	5144	32	214	246	47.82
6402	2015	1373	10	40	50	36.42
6403	2015	3548	65	327	392	110.48
6405	2015	3883	84	448	532	137.01
6406	2015	5225	63	363	426	81.53
6407	2015	951	1	40	41	43.11
6501	2015	2454	49	322	371	151.18
6502	2015	408	4	20	24	58.82
6503	2015	963	31	147	178	184.84
6601	2015	5369	301	2504	2805	522.44
6602	2015	3634	28	930	958	263.62
6701	2015	2413	2	14	16	6.63
6702	2015	1740	1	7	8	4.6
6703	2015	1765	0	9	9	5.1
6704	2015	2980	1	3	4	1.34
6705	2015	1331	11	60	71	53.34
6706	2015	682	0	6	6	8.8
6707	2015	505	2	34	36	71.29
6708	2015	811	0	19	19	23.43
6709	2015	564	7	40	47	83.33
6710	2015	3819	1	6	7	1.83
6711	2015	2348	3	11	14	5.96
6712	2015	3482	1	19	20	5.74
6714	2015	312	2	13	15	48.08
6801	2015	2825	5	23	28	9.91
6802	2015	492	1	35	36	73.17
6803	2015	448	9	39	48	107.14
6804	2015	164	3	3	6	36.59
6805	2015	323	0	9	9	27.86
6806	2015	562	2	8	10	17.79
6807	2015	669	3	30	33	49.33
6808	2015	498	2	25	27	54.22
6901	2015	4568	24	189	213	46.63
6902	2015	663	4	15	19	28.66
6903	2015	2949	1	87	88	29.84
6904	2015	229	10	42	52	227.07
6905	2015	515	11	15	26	50.49
7001	2015	1389	1	11	12	8.64
7002	2015	803	0	1	1	1.25
7003	2015	535	0	3	3	5.61
7101	2015	1563	3	19	22	14.08
7102	2015	1464	6	6	12	8.2
7103	2015	588	2	6	8	13.61
7104	2015	349	0		0	0
7201	2015	3642	0	2	2	0.55
7202	2015	4184	0	7	7	1.67
7203	2015	1318	2	2	4	3.03
7204	2015	849	0	3	3	3.53
7205	2015	951	0	2	2	2.1
7206	2015	920	10	2	12	13.04
7207	2015	733	2	6	8	10.91
7301	2015	3421	14	60	74	21.63
7302	2015	947	0	3	3	3.17
7401	2015	2764	1	1	2	0.72
7402	2015	2503	0	0	0	0
7403	2015	568	0		0	0
7404	2015	973	0	1	1	1.03
7501	2015	2081	0	0	0	0
7502	2015	1502	4	3	7	4.66
7503	2015	1191	0	1	1	0.84
7601	2015	1363	1	4	5	3.67
7602	2015	1422	3	6	9	6.33
7603	2015	620	1	1	2	3.23
7604	2015	954	2	10	12	12.58
7605	2015	915	3	23	26	28.42
7606	2015	928	11	28	39	42.03
7607	2015	498	0	2	2	4.02
7701	2015	3289	51	267	318	96.69
7702	2015	2370	58	336	394	166.24
7703	2015	1088	10	232	242	222.43
7704	2015	2145	14	242	256	119.35
7705	2015	1835	11	355	366	199.46
7706	2015	1034	22	208	230	222.44
7801	2015	4510	37	407	444	98.45
7802	2015	2783	44	488	532	191.16
7803	2015	3155	9	26	35	11.09
7804	2015	2784	34	258	292	104.89
7805	2015	3388	38	452	490	144.63
7806	2015	3417	30	224	254	74.33
7807	2015	4689	27	216	243	51.82
7901	2015	698	4	6	10	14.33
7902	2015	3451	3	2	5	1.45
7903	2015	653	7	16	23	35.22
7904	2015	848	3	6	9	10.61
2109	2015	16178	5	13	18	1.11
101	2016	10466	4	14	18	1.72
102	2016	1638	0	0	0	0
103	2016	630	0	0	0	0
201	2016	4771	2	2	4	0.84
202	2016	2076	1	0	1	0.48
203	2016	383	0	0	0	0
204	2016	2770	16	18	34	12.27
301	2016	5474	17	37	54	9.86
302	2016	2229	4	20	24	10.77
401	2016	11673	2	0	2	0.17
401	2016	12464	0	0	0	0
402	2016	2184	0	1	1	0.46
403	2016	3256	2	0	2	0.61
404	2016	2535	2	0	2	0.79
405	2016	2008	1	0	1	0.5
501	2016	1134	0	0	0	0
502	2016	1920	2	0	2	1.04
503	2016	1248	1	3	4	3.21
601	2016	8893	10	7	17	1.91
602	2016	1524	0	0	0	0
603	2016	2976	6	19	25	8.4
701	2016	2527	2	0	2	0.79
702	2016	742	1	1	2	2.7
703	2016	941	1	0	1	1.06
704	2016	815	0	1	1	1.23
705	2016	1139	1	0	1	0.88
801	2016	2853	0		0	0
802	2016	1633	0		0	0
803	2016	1117	1		1	0.9
804	2016	450	0		0	0
805	2016	500	0	1	1	2
806	2016	1875	1	0	1	0.53
807	2016	1269	0		0	0
808	2016	1830	6	0	6	3.28
901	2016	4858	4	2	6	1.24
902	2016	1779	0		0	0
903	2016	680	1	0	1	1.47
904	2016	2787	2	0	2	0.72
905	2016	640	0		0	0
906	2016	578	0		0	0
907	2016	189	0		0	0
1001	2016	1968	1	1	2	1.02
1002	2016	950	0	1	1	1.05
1003	2016	2125	0		0	0
1101	2016	2404	2	0	2	0.83
1102	2016	2042	0		0	0
1103	2016	638	0		0	0
1201	2016	2697	1	1	2	0.74
1202	2016	821	0		0	0
1203	2016	1384	0		0	0
1204	2016	836	0		0	0
1301	2016	2299	0	1	1	0.43
1302	2016	695	0		0	0
1303	2016	850	0	0	0	0
1401	2016	6010	2	1	3	0.5
1402	2016	705	0		0	0
1403	2016	1222	1	1	2	1.64
1404	2016	4587	4	3	7	1.53
1405	2016	894	0		0	0
1406	2016	284	0		0	0
1407	2016	922	0		0	0
1408	2016	362	0		0	0
1409	2016		0		0
1410	2016	962	0		0	0
1411	2016	806	0		0	0
1412	2016	946	0		0	0
1501	2016	3845	1	4	5	1.3
1502	2016	2726	1	0	1	0.37
1503	2016	3979	1	0	1	0.25
1504	2016	3527	2	1	3	0.85
1505	2016	1940	3	0	3	1.55
1506	2016	1516	0	1	1	0.66
1601	2016	4035	1	1	2	0.5
1602	2016	4504	3	0	3	0.67
1603	2016	1408	0	1	1	0.71
1604	2016	9479	15	1	16	1.69
1605	2016	3366	0		0	0
1605	2016	3827	0		0	0
1606	2016	3239	3	0	3	0.93
1607	2016	5460	7	3	10	1.83
1608	2016	9778	0		0	0
1609	2016	8069	2	0	2	0.25
1610	2016	6447	0		0	0
1611	2016	6179	0		0	0
1612	2016	13990	1	2	3	0.21
1205	2016	2298	0		0	0
1701	2016	6678	103	35	138	20.66
1801	2016	4682	3	3	6	1.28
1802	2016	1141	2	2	4	3.51
1901	2016	1709	0	0	0	0
1902	2016	741	0	0	0	0
1903	2016	878	0	0	0	0
2001	2016	1630	0	1	1	0.61
2002	2016	1008	0	0	0	0
2003	2016	1142	0	0	0	0
2004	2016	1230	0	0	0	0
2005	2016	2753	1	0	1	0.36
2006	2016	1624	0	0	0	0
2101	2016	4383	2	1	3	0.68
2102	2016	1641	1	1	2	1.22
2103	2016	4645	0	0	0	0
2104	2016	6092	0	0	0	0
2105	2016	2990	2	1	3	1
2106	2016	1887	0	3	3	1.59
2107	2016	13048	5	3	8	0.61
2201	2016	3057	2	3	5	1.64
2202	2016	1598	0	0	0	0
2203	2016	1859	0	1	1	0.54
2204	2016	1491	0	0	0	0
2301	2016	1046	1	2	3	2.87
2302	2016	504	0	0	0	0
2303	2016	2596	2	4	6	2.31
2401	2016		2	0	2
2402	2016		0	1	1
2501	2016		0	1	1
2502	2016		0	0	0
2601	2016		1	0	1
2602	2016		0	0	0
2603	2016		0	0	0
2604	2016		0	0	0
2901	2016		0	0	0
2902	2016		0	0	0
2903	2016		0	0	0
2904	2016		0	0	0
2905	2016		0	0	0
2906	2016		0	0	0
2907	2016		0	0	0
3001	2016		0	0	0
3002	2016		0	0	0
3003	2016		0	0	0
3004	2016		0	0	0
3005	2016		0	0	0
3006	2016		0	0	0
3007	2016		0	0	0
3008	2016		0	0	0
3101	2016		0	1	1
3102	2016		0	1	1
3103	2016		0	0	0
3104	2016		0	0	0
3105	2016		0	0	0
3106	2016		0	0	0
3107	2016		0	0	0
3108	2016		0	0	0
3109	2016		1	0	1
3110	2016		0	0	0
3111	2016		0	0	0
3112	2016		0	0	0
3201	2016		0	0	0
3202	2016		0	0	0
3204	2016		1	0	1
3205	2016		1	0	1
3301	2016		0	0	0
3302	2016		0	0	0
3401	2016		0	0	0
3402	2016		0	0	0
3403	2016		0	0	0
3404	2016		0	0	0
3501	2016		0	1	1
3502	2016		0	0	0
3503	2016		0	0	0
3504	2016		0	0	0
3505	2016		0	0	0
3601	2016		0	0	0
3602	2016		0	0	0
3701	2016		0	0	0
3702	2016		0	0	0
3703	2016		0	0	0
4601	2016	585	1	5	6	10.26
4602	2016	430	0	0	0	0
4603	2016	717	1	1	2	2.79
4604	2016	469	2	3	5	10.66
4605	2016	864	0	1	1	1.16
4606	2016	679	0	0	0	0
4607	2016	799	2	5	7	8.76
4701	2016	1301	0	0	0	0
4702	2016	991	0	0	0	0
4703	2016	2135	1	1	2	0.94
4801	2016	3007	0	0	0	0
4802	2016	660	1	2	3	4.55
4803	2016	1039	0	1	1	0.96
4804	2016	1141	2	2	4	3.51
4805	2016	2226	1	1	2	0.9
4806	2016	1175	0	0	0	0
4807	2016	564	0	1	1	1.77
4808	2016	700	0	0	0	0
4809	2016	656	0	1	1	1.52
4810	2016	1042	6	7	13	12.48
4901	2016	1873	29	18	47	25.09
4902	2016	872	1	4	5	5.73
4903	2016	1204	28	79	107	88.87
4904	2016	1910	1	3	4	2.09
4905	2016	1268	0	2	2	1.58
4906	2016	1217	2	4	6	4.93
4907	2016	429	3	5	8	18.65
5001	2016	1958	0	0	0	0
5002	2016	989	0	0	0	0
5003	2016	681	0	0	0	0
5101	2016	7920	1	2	3	0.38
5102	2016	10386	1	4	5	0.48
5103	2016	707	0	0	0	0
5104	2016	2268	2	0	2	0.88
5105	2016	2157	1	1	2	0.93
5106	2016	610	0	0	0	0
5107	2016	4329	5	1	6	1.39
5201	2016	3907	1	1	2	0.51
5202	2016	730	0	0	0	0
5203	2016	853	0	0	0	0
5204	2016	1127	0	0	0	0
5205	2016	782	0	1	1	1.28
5301	2016	1634	1	0	1	0.61
5302	2016	618	0	0	0	0
5303	2016	513	0	0	0	0
5401	2016	8647	4	13	17	1.97
5402	2016	851	1	0	1	1.18
5403	2016	562	0	1	1	1.78
5501	2016	4304	1	2	3	0.7
5601	2016	3192	0	0	0	0
5602	2016	1374	0	0	0	0
5603	2016	892	0	0	0	0
5604	2016	808	0	0	0	0
5701	2016	4408	0	0	0	0
5702	2016	802	0	0	0	0
5703	2016	787	0	0	0	0
5704	2016	682	0	0	0	0
5801	2016	8391	13	42	55	6.55
5802	2016	472	4	0	4	8.47
5803	2016	2195	1	3	4	1.82
5804	2016	877	3	4	7	7.98
5805	2016	954	0	2	2	2.1
5806	2016	1126	3	2	5	4.44
5807	2016	613	0	0	0	0
5901	2016	2999	0	3	3	1
5902	2016	1020	0	2	2	1.96
5903	2016	835	0	0	0	0
6001	2016	2026	0	0	0	0
6002	2016	1017	0	0	0	0
6101	2016	3311	7	62	69	20.84
6102	2016	3270	0	3	3	0.92
6103	2016	1197	1	1	2	1.67
6104	2016	775	3	0	3	3.87
6105	2016	672	0	0	0	0
6106	2016	1609	0	8	8	4.97
6201	2016	3069	21	39	60	19.55
6202	2016	1842	5	15	20	10.86
6203	2016	3190	18	23	41	12.85
6204	2016	1191	21	27	48	40.3
6301	2016	2078	3	7	10	4.81
6302	2016	1340	2	28	30	22.39
6303	2016	947	1	3	4	4.22
6401	2016	5144	18	38	56	10.89
6402	2016	1380	0	2	2	1.45
6403	2016	3656	20	50	70	19.15
6405	2016	3912	29	118	147	37.58
6406	2016	5368	49	88	137	25.52
6407	2016	956	1	4	5	5.23
6501	2016	2553	8	29	37	14.49
6502	2016	418	3	4	7	16.75
6503	2016	964	8	16	24	24.9
6601	2016	6440	171	551	722	112.11
6602	2016	3364	0	117	117	34.78
6701	2016	2373	1	2	3	1.26
6702	2016	1727	0	4	4	2.32
6703	2016	1797	0	0	0	0
6704	2016	3044	1	0	1	0.33
6705	2016	1549	1	10	11	7.1
6706	2016	685	0	5	5	7.3
6707	2016	507	0	5	5	9.86
6708	2016	817	0	4	4	4.9
6709	2016	576	2	8	10	17.36
6710	2016	3984	0	4	4	1
6711	2016	2322	1	1	2	0.86
6712	2016	3531	1	0	1	0.28
6714	2016	308	0	2	2	6.49
6801	2016	1560	1	6	7	4.49
6802	2016	486	7	3	10	20.58
6803	2016	408	6	14	20	49.02
6804	2016	156	2	0	2	12.82
6805	2016	326	0	2	2	6.13
6806	2016	534	0	3	3	5.62
6807	2016	648	0	4	4	6.17
6808	2016	507	3	1	4	7.89
6901	2016	3519	19	82	101	28.7
6902	2016	677	4	9	13	19.2
6903	2016	2602	20	58	78	29.98
6904	2016	1342	4	17	21	15.65
6905	2016	449	8	17	25	55.68
7001	2016	1385	0	0	0	0
7002	2016	801	0	1	1	1.25
7003	2016	535	0	1	1	1.87
7101	2016	1574	2	5	7	4.45
7102	2016	1481	1	2	3	2.03
7103	2016	585	0	1	1	1.71
7104	2016	344	1	0	1	2.91
7201	2016	3649	0	0	0	0
7202	2016	4199	0	0	0	0
7203	2016	1328	0	0	0	0
7204	2016	815	0	0	0	0
7205	2016	889	0	0	0	0
7206	2016	926	0	8	8	8.64
7207	2016	722	1	3	4	5.54
7301	2016	3425	5	12	17	4.96
7302	2016	953	1	2	3	3.15
7401	2016	2700	1	0	1	0.37
7402	2016	2538	0	0	0	0
7403	2016	752	0	0	0	0
7404	2016	981	0	0	0	0
7501	2016	2093	0	0	0	0
7502	2016	1643	0	2	2	1.22
7503	2016	1307	0	1	1	0.77
7601	2016	1314	2	0	2	1.52
7602	2016	1391	0	3	3	2.16
7603	2016	625	0	1	1	1.6
7604	2016	1458	0	1	1	0.69
7605	2016	782	2	6	8	10.23
7606	2016	980	1	4	5	5.1
7607	2016	505	0	0	0	0
7608	2016	428	2	8	10	23.36
7701	2016	3366	7	64	71	21.09
7702	2016	2112	49	173	222	105.11
7703	2016	1012	7	47	54	53.36
7704	2016	2320	12	86	98	42.24
7705	2016	1720	3	79	82	47.67
7706	2016	1019	18	72	90	88.32
7801	2016	4232	8	55	63	14.89
7802	2016	2412	34	176	210	87.06
7803	2016	2946	0	2	2	0.68
7804	2016	2767	11	75	86	31.08
7805	2016	3024	16	182	198	65.48
7806	2016	3131	15	98	113	36.09
7807	2016	3942	20	52	72	18.26
7901	2016	710	3	4	7	9.86
7902	2016	3486	24	6	30	8.61
7903	2016	606	2	14	16	26.4
7904	2016	879	2	4	6	6.83
7905	2016	221	0	0	0	0
2109	2016	17296	2	3	5	0.29
7609	2016	210	0	0	0	0
101	2017	10480	4	9	13	1.24
102	2017	1684	0	0	0	0
103	2017	643	0	1	1	1.56
201	2017	4842	3	0	3	0.62
202	2017	2293	0	3	3	1.31
203	2017	452	0	0	0	0
204	2017	2632	9	5	14	5.32
301	2017	5529	5	18	23	4.16
302	2017	2255	0	7	7	3.1
401	2017	11173	1	0	1	0.09
401	2017	12369	1	1	2	0.16
402	2017	2256	1	0	1	0.44
403	2017	3259	1	1	2	0.61
404	2017	2437	0	0	0	0
405	2017	2068	3	1	4	1.93
501	2017	1121	0	0	0	0
502	2017	1890	4	0	4	2.12
503	2017	1292	8	0	8	6.19
601	2017	9440	3	6	9	0.95
602	2017	1538	3	0	3	1.95
603	2017	3094	2	9	11	3.56
701	2017	2546	0	1	1	0.39
702	2017	767	2	0	2	2.61
703	2017	958	1	0	1	1.04
704	2017	819	1	0	1	1.22
705	2017	1170	0	0	0	0
801	2017	2853	10	0	10	3.51
802	2017	1633	2	1	3	1.84
803	2017	1117	2	1	3	2.69
804	2017	450	0		0	0
805	2017	500	2		2	4
806	2017	1875	7		7	3.73
807	2017	1269	1		1	0.79
808	2017	1830	3	1	4	2.19
901	2017	4858	2		2	0.41
902	2017	1779	0		0	0
903	2017	680	0		0	0
904	2017	2787	3		3	1.08
905	2017	640	0		0	0
906	2017	578	4		4	6.92
907	2017	189	0		0	0
1001	2017	1968	0		0	0
1002	2017	950	0		0	0
1003	2017	2125	0		0	0
1101	2017	2404	0		0	0
1102	2017	2042	0		0	0
1103	2017	638	0		0	0
1201	2017	2697	4		4	1.48
1202	2017	821	1		1	1.22
1203	2017	1384	0		0	0
1204	2017	836	0		0	0
1301	2017	2299	0	1	1	0.43
1302	2017	695	0		0	0
1303	2017	850	0		0	0
1401	2017	6010	1	1	2	0.33
1402	2017	705	0		0	0
1403	2017	1222	0		0	0
1404	2017	4587	0		0	0
1405	2017	894	0		0	0
1406	2017	284	0	1	1	3.52
1407	2017	922	0		0	0
1408	2017	362	0		0	0
1409	2017		0		0
1410	2017	962	0		0	0
1411	2017	806	0		0	0
1412	2017	946	0		0	0
1501	2017	3845	2	1	3	0.78
1502	2017	2726	0		0	0
1503	2017	3979	2	1	3	0.75
1504	2017	3527	0		0	0
1505	2017	1940	0		0	0
1506	2017	1516	1		1	0.66
1601	2017	4035	0	1	1	0.25
1602	2017	4504	0	1	1	0.22
1603	2017	1408	2		2	1.42
1604	2017	9479	3	1	4	0.42
1605	2017	3366	0		0	0
1605	2017	3827	0		0	0
1606	2017	3239	0		0	0
1607	2017	5460	2		2	0.37
1608	2017	9778	0	2	2	0.2
1609	2017	8069	0	1	1	0.12
1610	2017	6447	0		0	0
1611	2017	6179	0		0	0
1612	2017	13990	0	1	1	0.07
1205	2017	2298	0		0	0
1701	2017	6800	25	7	32	4.71
1801	2017	5108	1	4	5	0.98
1802	2017	1142	0	0	0	0
1901	2017	1794	1	0	1	0.56
1902	2017	747	0	0	0	0
1903	2017	914	0	0	0	0
2002	2017	1025	0	0	0	0
2003	2017	1142	0	0	0	0
2004	2017	1226	0	0	0	0
2005	2017	4385	1	2	3	0.68
2006	2017	1665	0	1	1	0.6
2101	2017	4441	0	0	0	0
2102	2017	1668	0	0	0	0
2103	2017	4663	0	1	1	0.21
2104	2017	4879	4	1	5	1.02
2105	2017	3035	0	0	0	0
2106	2017	1922	1	1	2	1.04
2107	2017	13249	0	0	0	0
2108	2017	4000	0	0	0	0
2201	2017	3098	0	1	1	0.32
2202	2017	1628	0	0	0	0
2203	2017	1917	0	0	0	0
2204	2017	1517	0	0	0	0
2301	2017	2046	1	0	1	0.49
2302	2017	950	0	0	0	0
2303	2017	2956	0	4	4	1.35
2401	2017		2	0	2
2402	2017		0	0	0
2501	2017		0	0	0
2502	2017		0	0	0
2601	2017		0	0	0
2602	2017		0	0	0
2603	2017		0	0	0
2604	2017		0	0	0
2901	2017		0	0	0
2902	2017		0	0	0
2903	2017		0	0	0
2904	2017		0	0	0
2905	2017		0	0	0
2906	2017		0	0	0
2907	2017		0	0	0
3001	2017		0	0	0
3002	2017		0	0	0
3003	2017		0	0	0
3004	2017		0	0	0
3005	2017		0	0	0
3006	2017		0	0	0
3007	2017		0	0	0
3008	2017		0	0	0
3101	2017		0	0	0
3102	2017		0	0	0
3103	2017		0	0	0
3104	2017		0	0	0
3105	2017		0	0	0
3106	2017		0	0	0
3107	2017		0	0	0
3108	2017		0	0	0
3109	2017		0	0	0
3110	2017		0	0	0
3111	2017		0	0	0
3112	2017		0	0	0
3201	2017		0	0	0
3202	2017		0	0	0
3204	2017		1	0	1
3205	2017		0	1	1
3301	2017		0	0	0
3302	2017		0	0	0
3401	2017		0	0	0
3402	2017		0	0	0
3403	2017		0	0	0
3404	2017		0	0	0
3501	2017		0	0	0
3502	2017		0	0	0
3503	2017		0	0	0
3504	2017		0	0	0
3505	2017		0	0	0
3601	2017		0	0	0
3602	2017		0	0	0
3701	2017		0	0	0
3702	2017		0	0	0
3703	2017		0	0	0
4601	2017	585	0	1	1	1.71
4602	2017	430	0	0	0	0
4603	2017	717	1	3	4	5.58
4604	2017	469	0	3	3	6.4
4605	2017	864	0	1	1	1.16
4606	2017	679	0	0	0	0
4607	2017	799	0	1	1	1.25
4701	2017	1301	0	0	0	0
4702	2017	991	0	0	0	0
4703	2017	2135	0	3	3	1.41
4801	2017	3007	0	0	0	0
4802	2017	660	0	4	4	6.06
4803	2017	1039	0	0	0	0
4804	2017	1141	0	0	0	0
4805	2017	2226	0	0	0	0
4806	2017	1175	0	0	0	0
4807	2017	564	0	0	0	0
4808	2017	700	0	0	0	0
4809	2017	656	0	0	0	0
4810	2017	1042	1	4	5	4.8
4901	2017	1873	3	7	10	5.34
4902	2017	872	3	4	7	8.03
4903	2017	1204	12	27	39	32.39
4904	2017	1910	1	5	6	3.14
4905	2017	1268	1	3	4	3.15
4906	2017	1217	0	71	71	58.34
4907	2017	429	2	16	18	41.96
5001	2017	1958	0	0	0	0
5002	2017	989	0	1	1	1.01
5003	2017	681	0	0	0	0
5101	2017	8029	0	1	1	0.12
5102	2017	10151	0	0	0	0
5103	2017	706	0	0	0	0
5104	2017	2289	0	0	0	0
5105	2017	2164	0	0	0	0
5106	2017	620	0	0	0	0
5107	2017	4389	0	0	0	0
5201	2017	3931	0	0	0	0
5202	2017	747	0	0	0	0
5203	2017	851	1	0	1	1.18
5204	2017	1138	0	0	0	0
5205	2017	774	0	0	0	0
5301	2017	1665	0	0	0	0
5302	2017	614	0	0	0	0
5303	2017	522	0	0	0	0
5401	2017	8839	1	2	3	0.34
5402	2017	836	0	0	0	0
5403	2017	560	0	0	0	0
5501	2017	4149	0	0	0	0
5601	2017	3282	0	0	0	0
5602	2017	1516	0	0	0	0
5603	2017	819	0	0	0	0
5604	2017	896	0	0	0	0
5701	2017	4408	0	0	0	0
5702	2017	794	0	0	0	0
5703	2017	797	0	0	0	0
5704	2017	689	0	0	0	0
5801	2017	8878	3	11	14	1.58
5802	2017	445	0	1	1	2.25
5803	2017	2271	0	2	2	0.88
5804	2017	844	0	3	3	3.55
5805	2017	965	0	0	0	0
5806	2017	1144	0	0	0	0
5807	2017	618	0	2	2	3.24
5901	2017	3020	0	0	0	0
5902	2017	1020	0	0	0	0
5903	2017	903	0	0	0	0
6001	2017	2081	0	0	0	0
6002	2017	1032	0	0	0	0
6101	2017	3347	1	18	19	5.68
6102	2017	3324	0	0	0	0
6103	2017	1196	0	0	0	0
6104	2017	839	0	1	1	1.19
6105	2017	704	0	0	0	0
6106	2017	1623	0	1	1	0.62
6201	2017	3332	4	24	28	8.4
6202	2017	1852	0	2	2	1.08
6203	2017	2889	0	25	25	8.65
6204	2017	1199	1	1	2	1.67
6301	2017	2106	1	1	2	0.95
6302	2017	1434	1	15	16	11.16
6303	2017	953	0	1	1	1.05
6401	2017	5264	5	30	35	6.65
6402	2017	1395	1	1	2	1.43
6403	2017	3959	2	24	26	6.57
6405	2017	4078	1	36	37	9.07
6406	2017	5411	0	35	35	6.47
6407	2017	1020	0	1	1	0.98
6501	2017	2436	5	30	35	14.37
6502	2017	415	0	0	0	0
6503	2017	917	3	13	16	17.45
6601	2017	6492	31	318	349	53.76
6602	2017	5260	0	132	132	25.1
6701	2017	2435	0	6	6	2.46
6702	2017	1763	0	1	1	0.57
6703	2017	1877	0	0	0	0
6704	2017	3066	0	1	1	0.33
6705	2017	1193	0	2	2	1.68
6706	2017	687	0	14	14	20.38
6707	2017	1348	1	5	6	4.45
6708	2017	834	0	4	4	4.8
6709	2017	591	1	0	1	1.69
6710	2017	3930	0	4	4	1.02
6711	2017	2342	0	2	2	0.85
6712	2017	3554	1	2	3	0.84
6713	2017	218	0	0	0	0
6714	2017	314	0	0	0	0
6801	2017	1565	0	3	3	1.92
6802	2017	472	3	8	11	23.31
6803	2017	408	0	5	5	12.25
6804	2017	159	0	0	0	0
6805	2017	327	1	1	2	6.12
6806	2017	476	1	0	1	2.1
6807	2017	649	0	1	1	1.54
6808	2017	512	0	5	5	9.77
6901	2017	3424	1	34	35	10.22
6902	2017	1239	3	23	26	20.98
6903	2017	2144	0	5	5	2.33
6904	2017	1293	0	0	0	0
6905	2017		0		0
7001	2017	1407	1	1	2	1.42
7002	2017	802	0	0	0	0
7003	2017	537	0	0	0	0
7101	2017	1584	1	0	1	0.63
7102	2017	1501	0	3	3	2
7103	2017	595	1	0	1	1.68
7104	2017	364	0	1	1	2.75
7201	2017	3682	0	0	0	0
7202	2017	4236	0	0	0	0
7203	2017	1346	0	1	1	0.74
7204	2017	828	0	1	1	1.21
7205	2017	831	0	0	0	0
7206	2017	938	4	1	5	5.33
7207	2017	728	0	2	2	2.75
7301	2017	3453	0	5	5	1.45
7302	2017	968	0	0	0	0
7401	2017	2717	0	0	0	0
7402	2017	2531	0	0	0	0
7403	2017	825	0	0	0	0
7404	2017	1010	0	0	0	0
7501	2017	2137	0	0	0	0
7502	2017	1581	0	1	1	0.63
7503	2017	1323	2	3	5	3.78
7601	2017	1381	0	0	0	0
7602	2017	1377	0	1	1	0.73
7603	2017	623	0	2	2	3.21
7604	2017	1483	0	1	1	0.67
7605	2017	840	1	4	5	5.95
7606	2017	1007	0	1	1	0.99
7607	2017	512	0	0	0	0
7608	2017	426	0	4	4	9.39
7609	2017	229	0	0	0	0
7701	2017	3480	5	67	72	20.69
7702	2017	2311	18	91	109	47.17
7703	2017	1030	11	39	50	48.54
7704	2017	2192	3	43	46	20.99
7705	2017	1944	2	62	64	32.92
7706	2017	1167	2	8	10	8.57
7801	2017	4672	2	38	40	8.56
7802	2017	4202	17	157	174	41.41
7803	2017	3198	10	24	34	10.63
7804	2017	3114	2	30	32	10.28
7805	2017	3550	4	80	84	23.66
7806	2017	3757	1	28	29	7.72
7807	2017	4814	3	27	30	6.23
7901	2017	714	0	0	0	0
7902	2017	3510	1	0	1	0.28
7903	2017	611	1	12	13	21.28
7904	2017	903	0	1	1	1.11
7905	2017	225	1	1	2	8.89
2109	2017	7629	2	1	3	0.39
101	2018	10423	3	2	5	0.48
102	2018	1595	0	0	0	0
103	2018	745	0	0	0	0
201	2018	5234	0	0	0	0
202	2018	2215	0	1	1	0.45
203	2018	532	0	0	0	0
204	2018	2602	0	4	4	1.54
301	2018	5040	1	4	5	0.99
302	2018	2045	1	2	3	1.47
401	2018	12108	0	0	0	0
401	2018	12293	0	0	0	0
402	2018	2102	1	0	1	0.48
403	2018	3192	0	2	2	0.63
404	2018	2435	0	0	0	0
405	2018	1930	0	0	0	0
501	2018	1112	0	0	0	0
502	2018	1790	0	0	0	0
503	2018	1242	0	0	0	0
601	2018	9435	0	1	1	0.11
602	2018	1944	0	1	1	0.51
603	2018	3018	0	7	7	2.32
701	2018	2497	0	0	0	0
702	2018	743	0	0	0	0
703	2018	934	0	0	0	0
704	2018	842	0	0	0	0
705	2018	1294	0	0	0	0
1701	2018	6842	12		12	1.75
1801	2018	4708	6		6	1.27
1802	2018	1108	0		0	0
1901	2018	1803	0		0	0
1902	2018	928	0		0	0
1903	2018	754	0		0	0
2002	2018	1028	2		2	1.95
2003	2018	1174	1		1	0.85
2004	2018	1180	0		0	0
2005	2018	2963	2		2	0.67
2006	2018	3259	0		0	0
2101	2018	4940	1		1	0.2
2102	2018	7778	1		1	0.13
2103	2018	10050	1		1	0.1
2104	2018	13040	0		0	0
2105	2018	15234	0		0	0
2106	2018	5968	3		3	0.5
2107	2018	3098	0		0	0
2108	2018	1691	1		1	0.59
2201	2018	3068	2		2	0.65
2202	2018	1943	0		0	0
2203	2018	1558	1		1	0.64
2204	2018	1547	1		1	0.65
2301	2018	2028	1		1	0.49
2302	2018	958	0		0	0
2303	2018	2650	1		1	0.38
2401	2018		2	0	2
2402	2018		0	0	0
2501	2018		0	0	0
2502	2018		0	0	0
2601	2018		0	0	0
2602	2018		0	0	0
2603	2018		0	0	0
2604	2018		0	0	0
2901	2018		0	0	0
2902	2018		0	0	0
2903	2018		0	0	0
2904	2018		0	0	0
2905	2018		0	0	0
2906	2018		0	0	0
2907	2018		0	0	0
3001	2018		0	0	0
3002	2018		0	0	0
3003	2018		0	0	0
3004	2018		0	0	0
3005	2018		0	0	0
3006	2018		0	0	0
3007	2018		0	0	0
3008	2018		0	0	0
3101	2018		0	0	0
3102	2018		1	0	1
3103	2018		0	0	0
3104	2018		0	1	1
3105	2018		0	0	0
3106	2018		0	0	0
3107	2018		0	0	0
3108	2018		0	0	0
3109	2018		0	0	0
3110	2018		0	0	0
3111	2018		0	0	0
3112	2018		0	0	0
3201	2018		0	0	0
3202	2018		0	0	0
3204	2018		1	0	1
3205	2018		0	0	0
3301	2018		0	0	0
3302	2018		0	0	0
3401	2018		0	0	0
3402	2018		0	0	0
3403	2018		0	0	0
3404	2018		0	0	0
3501	2018		0	2	2
3502	2018		0	0	0
3503	2018		0	0	0
3504	2018		0	0	0
3505	2018		0	0	0
3601	2018		0	0	0
3602	2018		0	0	0
3701	2018		0	0	0
3702	2018		0	0	0
3703	2018		0	0	0
5101	2018	8084	0	1	1	0.12
5102	2018	4703	0	0	0	0
5103	2018	689	0	0	0	0
5104	2018	2303	1	2	3	1.3
5105	2018	2197	0	1	1	0.46
5106	2018	628	0	0	0	0
5107	2018	4453	0	0	0	0
5201	2018	3931	0	0	0	0
5202	2018	747	0	0	0	0
5203	2018	851	0	0	0	0
5204	2018	1138	0	0	0	0
5205	2018	774	0	0	0	0
5301	2018	1683	0	0	0	0
5302	2018	620	0	0	0	0
5303	2018	531	0	0	0	0
5304	2018	0	0	0	0
5401	2018	2095	0	1	1	0.48
5402	2018	477	0	0	0	0
5403	2018	573	0	1	1	1.75
5404	2018	307	0	0	0	0
5501	2018	4157	0	0	0	0
5502	2018	0	0	0	0
5503	2018	0	0	0	0
5601	2018	3318	1	0	1	0.3
5602	2018	0	0	0	0
5603	2018	835	0	0	0	0
5604	2018	896	0	0	0	0
5701	2018	4408	0	0	0	0
5702	2018	794	0	0	0	0
5703	2018	797	0	0	0	0
5704	2018	689	0	0	0	0
5801	2018	9841	1	7	8	0.81
5802	2018	449	1	0	1	2.23
5803	2018	3251	0	1	1	0.31
5804	2018	866	0	0	0	0
5805	2018	957	0	0	0	0
5806	2018	1162	0	1	1	0.86
5807	2018	632	0	0	0	0
5901	2018	3270	0	0	0	0
5902	2018	1030	0	0	0	0
5903	2018	910	0	0	0	0
6001	2018	2130	0	0	0	0
6002	2018	1135	0	0	0	0
6101	2018	3357	0	7	7	2.09
6102	2018	3366	0	0	0	0
6103	2018	1198	0	0	0	0
6104	2018	855	0	0	0	0
6105	2018	745	0	0	0	0
6106	2018	1561	0	1	1	0.64
6201	2018	3362	0	101	101	30.04
6202	2018	1869	0	11	11	5.89
6203	2018	2919	0	31	31	10.62
6204	2018	1240	0	8	8	6.45
6301	2018	3659	0	7	7	1.91
6303	2018	962	0	0	0	0
6401	2018	5821	1	16	17	2.92
6402	2018	2415	0	4	4	1.66
6403	2018	4029	3	11	14	3.47
6405	2018	9597	7	69	76	7.92
6501	2018	2466	3	14	17	6.89
6502	2018	513	0	0	0	0
6503	2018	944	0	8	8	8.47
6601	2018	6809	11	213	224	32.9
6602	2018	5262	0	236	236	44.85
6701	2018	2517	0	0	0	0
6702	2018	1807	0	0	0	0
6703	2018	1924	0	3	3	1.56
6704	2018	3062	0	0	0	0
6705	2018	1216	0	1	1	0.82
6706	2018	726	0	0	0	0
6707	2018	504	0	2	2	3.97
6708	2018	843	0	3	3	3.56
6709	2018	597	0	2	2	3.35
6710	2018	3967	0	1	1	0.25
6711	2018	2417	0	0	0	0
6712	2018	3638	0	0	0	0
6713	2018	209	0	1	1	4.78
6714	2018	315	0	0	0	0
6801	2018	1584	0	0	0	0
6802	2018	474	0	1	1	2.11
6803	2018	393	0	0	0	0
6804	2018	145	0	0	0	0
6805	2018	286	0	0	0	0
6806	2018	448	0	3	3	6.7
6807	2018	656	1	2	3	4.57
6808	2018	638	0	0	0	0
6901	2018	3425	1	68	69	20.15
6902	2018	1627	0	7	7	4.3
6903	2018	2162	1	80	81	37.47
6904	2018	1350	0	3	3	2.22
6905	2018		213	0	213
7001	2018	1409	0	0	0	0
7002	2018	802	0	0	0	0
7003	2018	564	0	0	0	0
7101	2018	1599	0	0	0	0
7102	2018	1525	0	7	7	4.59
7103	2018	598	0	0	0	0
7104	2018	365	0	0	0	0
7201	2018	3703	0	0	0	0
7202	2018	4261	0	1	1	0.23
7203	2018	1365	0	0	0	0
7204	2018	893	0	0	0	0
7205	2018	824	0	0	0	0
7206	2018	951	1	0	1	1.05
7207	2018	726	0	0	0	0
7301	2018	3474	0	0	0	0
7302	2018	972	0	0	0	0
7401	2018	2675	0	0	0	0
7402	2018	2432	0	0	0	0
7403	2018	750	0	0	0	0
7404	2018	996	0	0	0	0
7501	2018	2209	0	0	0	0
7502	2018	1446	0	0	0	0
7503	2018	1308	0	0	0	0
7601	2018	1390	0	1	1	0.72
7602	2018	1395	0	2	2	1.43
7603	2018	626	0	0	0	0
7604	2018	1539	0	0	0	0
7605	2018	894	1	1	2	2.24
7606	2018	1018	0	0	0	0
7607	2018	504	0	0	0	0
7608	2018	433	0	0	0	0
7609	2018	228	0	1	1	4.39
7701	2018	3499	7	112	119	34.01
7702	2018	2406	12	102	114	47.38
7703	2018	1025	0	4	4	3.9
7704	2018	2228	2	18	20	8.98
7705	2018	1964	0	26	26	13.24
7706	2018	1078	3	7	10	9.28
7801	2018	4562	0	35	35	7.67
7802	2018	4249	0	108	108	25.42
7803	2018	3204	8	8	16	4.99
7804	2018	3159	7	36	43	13.61
7805	2018	3560	2	58	60	16.85
7806	2018	3835	0	14	14	3.65
7807	2018	4900	1	12	13	2.65
7901	2018	714	0	0	0	0
7902	2018	3381	0	1	1	0.3
7903	2018	626	0	1	1	1.6
7904	2018	894	0	0	0	0
7905	2018	235	0	0	0	0
2109	2018	5356	0		0	0
101	2018	10423	3	2	5	0.48
102	2018	1595	0	0	0	0
103	2018	745	0	0	0	0
201	2018	5234	0	0	0	0
202	2018	2215	0	1	1	0.45
203	2018	532	0	0	0	0
204	2018	2602	0	4	4	1.54
301	2018	5040	1	4	5	0.99
302	2018	2045	1	2	3	1.47
401	2018	12108	0	0	0	0
401	2018	12293	0	0	0	0
402	2018	2102	1	0	1	0.48
403	2018	3192	0	2	2	0.63
404	2018	2435	0	0	0	0
405	2018	1930	0	0	0	0
501	2018	1112	0	0	0	0
502	2018	1790	0	0	0	0
503	2018	1242	0	0	0	0
601	2018	9435	0	1	1	0.11
602	2018	1944	0	1	1	0.51
603	2018	3018	0	7	7	2.32
701	2018	2497	0	0	0	0
702	2018	743	0	0	0	0
703	2018	934	0	0	0	0
704	2018	842	0	0	0	0
705	2018	1294	0	0	0	0
1701	2018	6842	12		12	1.75
1801	2018	4708	6		6	1.27
1802	2018	1108	0		0	0
1901	2018	1803	0		0	0
1902	2018	928	0		0	0
1903	2018	754	0		0	0
2002	2018	1028	2		2	1.95
2003	2018	1174	1		1	0.85
2004	2018	1180	0		0	0
2005	2018	2963	2		2	0.67
2006	2018	3259	0		0	0
2101	2018	4940	1		1	0.2
2102	2018	7778	1		1	0.13
2103	2018	10050	1		1	0.1
2104	2018	13040	0		0	0
2105	2018	15234	0		0	0
2106	2018	5968	3		3	0.5
2107	2018	3098	0		0	0
2108	2018	1691	1		1	0.59
2201	2018	3068	2		2	0.65
2202	2018	1943	0		0	0
2203	2018	1558	1		1	0.64
2204	2018	1547	1		1	0.65
2301	2018	2028	1		1	0.49
2302	2018	958	0		0	0
2303	2018	2650	1		1	0.38
2401	2018		2	0	2
2402	2018		0	0	0
2501	2018		0	0	0
2502	2018		0	0	0
2601	2018		0	0	0
2602	2018		0	0	0
2603	2018		0	0	0
2604	2018		0	0	0
2901	2018		0	0	0
2902	2018		0	0	0
2903	2018		0	0	0
2904	2018		0	0	0
2905	2018		0	0	0
2906	2018		0	0	0
2907	2018		0	0	0
3001	2018		0	0	0
3002	2018		0	0	0
3003	2018		0	0	0
3004	2018		0	0	0
3005	2018		0	0	0
3006	2018		0	0	0
3007	2018		0	0	0
3008	2018		0	0	0
3101	2018		0	0	0
3102	2018		1	0	1
3103	2018		0	0	0
3104	2018		0	1	1
3105	2018		0	0	0
3106	2018		0	0	0
3107	2018		0	0	0
3108	2018		0	0	0
3109	2018		0	0	0
3110	2018		0	0	0
3111	2018		0	0	0
3112	2018		0	0	0
3201	2018		0	0	0
3202	2018		0	0	0
3204	2018		1	0	1
3205	2018		0	0	0
3301	2018		0	0	0
3302	2018		0	0	0
3401	2018		0	0	0
3402	2018		0	0	0
3403	2018		0	0	0
3404	2018		0	0	0
3501	2018		0	2	2
3502	2018		0	0	0
3503	2018		0	0	0
3504	2018		0	0	0
3505	2018		0	0	0
3601	2018		0	0	0
3602	2018		0	0	0
3701	2018		0	0	0
3702	2018		0	0	0
3703	2018		0	0	0
5101	2018	8084	0	1	1	0.12
5102	2018	4703	0	0	0	0
5103	2018	689	0	0	0	0
5104	2018	2303	1	2	3	1.3
5105	2018	2197	0	1	1	0.46
5106	2018	628	0	0	0	0
5107	2018	4453	0	0	0	0
5201	2018	3931	0	0	0	0
5202	2018	747	0	0	0	0
5203	2018	851	0	0	0	0
5204	2018	1138	0	0	0	0
5205	2018	774	0	0	0	0
5301	2018	1683	0	0	0	0
5302	2018	620	0	0	0	0
5303	2018	531	0	0	0	0
5304	2018	0	0	0	0
5401	2018	2095	0	1	1	0.48
5402	2018	477	0	0	0	0
5403	2018	573	0	1	1	1.75
5404	2018	307	0	0	0	0
5501	2018	4157	0	0	0	0
5502	2018	0	0	0	0
5503	2018	0	0	0	0
5601	2018	3318	1	0	1	0.3
5602	2018	0	0	0	0
5603	2018	835	0	0	0	0
5604	2018	896	0	0	0	0
5701	2018	4408	0	0	0	0
5702	2018	794	0	0	0	0
5703	2018	797	0	0	0	0
5704	2018	689	0	0	0	0
5801	2018	9841	1	7	8	0.81
5802	2018	449	1	0	1	2.23
5803	2018	3251	0	1	1	0.31
5804	2018	866	0	0	0	0
5805	2018	957	0	0	0	0
5806	2018	1162	0	1	1	0.86
5807	2018	632	0	0	0	0
5901	2018	3270	0	0	0	0
5902	2018	1030	0	0	0	0
5903	2018	910	0	0	0	0
6001	2018	2130	0	0	0	0
6002	2018	1135	0	0	0	0
6101	2018	3357	0	7	7	2.09
6102	2018	3366	0	0	0	0
6103	2018	1198	0	0	0	0
6104	2018	855	0	0	0	0
6105	2018	745	0	0	0	0
6106	2018	1561	0	1	1	0.64
6201	2018	3362	0	101	101	30.04
6202	2018	1869	0	11	11	5.89
6203	2018	2919	0	31	31	10.62
6204	2018	1240	0	8	8	6.45
6301	2018	3659	0	7	7	1.91
6303	2018	962	0	0	0	0
6401	2018	5821	1	16	17	2.92
6402	2018	2415	0	4	4	1.66
6403	2018	4029	3	11	14	3.47
6405	2018	9597	7	69	76	7.92
6501	2018	2466	3	14	17	6.89
6502	2018	513	0	0	0	0
6503	2018	944	0	8	8	8.47
6601	2018	6809	11	213	224	32.9
6602	2018	5262	0	236	236	44.85
6701	2018	2517	0	0	0	0
6702	2018	1807	0	0	0	0
6703	2018	1924	0	3	3	1.56
6704	2018	3062	0	0	0	0
6705	2018	1216	0	1	1	0.82
6706	2018	726	0	0	0	0
6707	2018	504	0	2	2	3.97
6708	2018	843	0	3	3	3.56
6709	2018	597	0	2	2	3.35
6710	2018	3967	0	1	1	0.25
6711	2018	2417	0	0	0	0
6712	2018	3638	0	0	0	0
6713	2018	209	0	1	1	4.78
6714	2018	315	0	0	0	0
6801	2018	1584	0	0	0	0
6802	2018	474	0	1	1	2.11
6803	2018	393	0	0	0	0
6804	2018	145	0	0	0	0
6805	2018	286	0	0	0	0
6806	2018	448	0	3	3	6.7
6807	2018	656	1	2	3	4.57
6808	2018	638	0	0	0	0
6901	2018	3425	1	68	69	20.15
6902	2018	1627	0	7	7	4.3
6903	2018	2162	1	80	81	37.47
6904	2018	1350	0	3	3	2.22
6905	2018		213	0	213
7001	2018	1409	0	0	0	0
7002	2018	802	0	0	0	0
7003	2018	564	0	0	0	0
7101	2018	1599	0	0	0	0
7102	2018	1525	0	7	7	4.59
7103	2018	598	0	0	0	0
7104	2018	365	0	0	0	0
7201	2018	3703	0	0	0	0
7202	2018	4261	0	1	1	0.23
7203	2018	1365	0	0	0	0
7204	2018	893	0	0	0	0
7205	2018	824	0	0	0	0
7206	2018	951	1	0	1	1.05
7207	2018	726	0	0	0	0
7301	2018	3474	0	0	0	0
7302	2018	972	0	0	0	0
7401	2018	2675	0	0	0	0
7402	2018	2432	0	0	0	0
7403	2018	750	0	0	0	0
7404	2018	996	0	0	0	0
7501	2018	2209	0	0	0	0
7502	2018	1446	0	0	0	0
7503	2018	1308	0	0	0	0
7601	2018	1390	0	1	1	0.72
7602	2018	1395	0	2	2	1.43
7603	2018	626	0	0	0	0
7604	2018	1539	0	0	0	0
7605	2018	894	1	1	2	2.24
7606	2018	1018	0	0	0	0
7607	2018	504	0	0	0	0
7608	2018	433	0	0	0	0
7609	2018	228	0	1	1	4.39
7701	2018	3499	7	112	119	34.01
7702	2018	2406	12	102	114	47.38
7703	2018	1025	0	4	4	3.9
7704	2018	2228	2	18	20	8.98
7705	2018	1964	0	26	26	13.24
7706	2018	1078	3	7	10	9.28
7801	2018	4562	0	35	35	7.67
7802	2018	4249	0	108	108	25.42
7803	2018	3204	8	8	16	4.99
7804	2018	3159	7	36	43	13.61
7805	2018	3560	2	58	60	16.85
7806	2018	3835	0	14	14	3.65
7807	2018	4900	1	12	13	2.65
7901	2018	714	0	0	0	0
7902	2018	3381	0	1	1	0.3
7903	2018	626	0	1	1	1.6
7904	2018	894	0	0	0	0
7905	2018	235	0	0	0	0
2109	2018	5356	0		0	0
101	2019	10690	0	1	1	0.09
102	2019	1692	0	0	0	0
103	2019	640	0	0	0	0
201	2019	5184	0	4	4	0.77
202	2019	2215	0	3	3	1.35
203	2019	532	0	0	0	0
204	2019	2602	0	5	5	1.92
301	2019	5064	0	0	0	0
302	2019	2045	0	1	1	0.49
401	2019	11428	0	0	0	0
401	2019	12858	0	1	1	0.08
402	2019	2356	0	0	0	0
403	2019	3238	0	0	0	0
404	2019	2694	0	0	0	0
405	2019	2150	0	0	0	0
501	2019	1172	0	0	0	0
502	2019	1790	0	0	0	0
503	2019	1242	0	1	1	0.81
601	2019	9551	0	4	4	0.42
602	2019	2044	0	0	0	0
603	2019	3158	0	1	1	0.32
701	2019	2583	0	1	1	0.39
702	2019	784	1	0	1	1.28
703	2019	971	0	0	0	0
704	2019	900	0	0	0	0
705	2019	1187	0	0	0	0
801	2019	2914	3	0	3	1.03
802	2019	1628	0	1	1	0.61
803	2019	1108	1	6	7	6.32
804	2019	460	0	0	0	0
805	2019	472	0	0	0	0
806	2019	1962	0	0	0	0
807	2019	1342	0	4	4	2.98
808	2019	1863	0	0	0	0
901	2019	4931	0	0	0	0
902	2019	1634	0	0	0	0
903	2019	1452	0	0	0	0
904	2019	3388	0	0	0	0
1001	2019	1997	0	0	0	0
1002	2019	913	0	0	0	0
1003	2019	2013	0	0	0	0
1101	2019	2456	0	0	0	0
1102	2019	2751	2	0	2	0.73
1103	2019	638	0	0	0	0
1201	2019	2684	0	0	0	0
1202	2019	183	0	0	0	0
1203	2019	2272	0	0	0	0
1301	2019	3630	0	0	0	0
1303	2019	856	0	0	0	0
1401	2019	6004	0	1	1	0.17
1402	2019	1632	0	1	1	0.61
1403	2019	2150	0	0	0	0
1404	2019	4589	0	0	0	0
1405	2019	1184	0	0	0	0
1408	2019	1171	0	0	0	0
1409	2019	1682	0	0	0	0
1410	2019	961	0	0	0	0
1501	2019	3887	1	0	1	0.26
1502	2019	4180	1	0	1	0.24
1503	2019	4107	0	4	4	0.97
1504	2019	3588	0	0	0	0
1505	2019	4173	0	0	0	0
1506	2019	1517	0	1	1	0.66
1601	2019	7580	2	0	2	0.26
1602	2019	12852	0	0	0	0
1604	2019	20948	0	4	4	0.19
1605	2019	7130	0	0	0	0
1606	2019	3415	0	0	0	0
1607	2019	12492	0	0	0	0
1608	2019	12649	0	0	0	0
1609	2019	13177	0	0	0	0
1610	2019	12259	0	0	0	0
1611	2019	11252	0	0	0	0
1612	2019	25074	0	1	1	0.04
1205	2019	2341	0	0	0	0
1701	2019	6888	8		8	1.16
1801	2019	4708	3		3	0.64
1802	2019	1108	0		0	0
1901	2019	1803	1		1	0.55
1902	2019	928	1		1	1.08
1903	2019	754	1		1	1.33
1903	2019	933	0	0	0	0
2002	2019	1028	3		3	2.92
2003	2019	1174	0		0	0
2004	2019	1180	1		1	0.85
2005	2019	2963	2		2	0.67
2006	2019	3259	2		2	0.61
2101	2019	4940	0		0	0
2102	2019	7778	1		1	0.13
2103	2019	10050	0		0	0
2104	2019	13040	2		2	0.15
2105	2019	15234	0		0	0
2106	2019	5968	1		1	0.17
2107	2019	3098	4		4	1.29
2108	2019	1691	0		0	0
2201	2019	3193	7		7	2.19
2202	2019	1943	1		1	0.51
2203	2019	1558	0		0	0
2204	2019	1547	0		0	0
2301	2019	2028	7		7	3.45
2302	2019	958	0		0	0
2303	2019	2650	2		2	0.75
2401	2019		0	0	0
2402	2019		0	1	1
2501	2019		0	0	0
2502	2019		0	0	0
2503	2019		0	0	0
2601	2019		0	0	0
2602	2019		0	0	0
2603	2019		0	0	0
2604	2019		0	0	0
2701	2019		0	0	0
2702	2019		0	0	0
2703	2019		0	0	0
2704	2019		0	0	0
2801	2019		0	0	0
2901	2019		0	0	0
2902	2019		0	0	0
2903	2019		0	0	0
2904	2019		0	0	0
2905	2019		0	0	0
2906	2019		0	0	0
2907	2019		0	1	1
3001	2019		1	1	2
3002	2019		0	0	0
3003	2019		0	0	0
3004	2019		3	1	4
3005	2019		0	0	0
3006	2019		0	0	0
3101	2019		0	0	0
3102	2019		0	0	0
3103	2019		0	0	0
3104	2019		0	0	0
3105	2019		0	0	0
3106	2019		0	0	0
3107	2019		0	0	0
3108	2019		0	0	0
3109	2019		0	0	0
3110	2019		0	0	0
3111	2019		0	0	0
3112	2019		0	0	0
3201	2019		0	0	0
3202	2019		0	0	0
3203	2019		0	0	0
3204	2019		0	0	0
3205	2019		0	0	0
3301	2019		0	2	2
3302	2019		0	0	0
3401	2019		0	0	0
3402	2019		0	0	0
3801	2019	5215	0	0	0	0
3404	2019		0	0	0
3501	2019		1	0	1
3502	2019		0	0	0
3503	2019		0	0	0
3504	2019		0	0	0
3505	2019		0	1	1
3601	2019		0	0	0
3602	2019		0	0	0
3701	2019		0	0	0
3702	2019		0	1	1
3703	2019		0	0	0
3802	2019	1238	0	3	3	2.42
3803	2019	2294	0	0	0	0
3804	2019	1549	0	1	1	0.65
3805	2019	535	0	0	0	0
3901	2019	1536	0	0	0	0
3902	2019	976	0	0	0	0
3903	2019	2494	1	0	1	0.4
4001	2019	2449	0	0	0	0
4002	2019	964	0	0	0	0
4101	2019	7135	2	43	45	6.31
4102	2019	3075	1	21	22	7.15
4201	2019	5445	1	4	5	0.92
4202	2019	978	0	3	3	3.07
4203	2019	2129	11	69	80	37.58
4204	2019	4915	0	3	3	0.61
4205	2019	2489	0	1	1	0.4
4206	2019	1657	0	8	8	4.83
4207	2019	759	1	2	3	3.95
4208	2019	1369	0	2	2	1.46
4301	2019	3375	0	25	25	7.41
4302	2019	5155	7	188	195	37.83
4303	2019	2194	0	39	39	17.78
4304	2019	1647	1	48	49	29.75
4305	2019	6872	11	277	288	41.91
4306	2019	2573	0	78	78	30.31
4309	2019	2469	0	8	8	3.24
4401	2019	8324	7	367	374	44.93
4402	2019	5810	0	23	23	3.96
4403	2019	4852	1	149	150	30.92
4404	2019	998	3	47	50	50.1
4405	2019	4001	2	156	158	39.49
4501	2019	490	1	4	5	10.2
4502	2019	3712	0	46	46	12.39
4503	2019	490	4	44	48	97.96
4504	2019	2404	13	47	60	24.96
4505	2019	1012	1	27	28	27.67
4506	2019	3653	1	18	19	5.2
4508	2019	4136	1	47	48	11.61
4601	2019	627	0	4	4	6.38
4604	2019	459	0	3	3	6.54
4606	2019	759	0	0	0	0
4801	2019	3523	0	0	0	0
4802	2019	705	0	1	1	1.42
4803	2019	1073	0	0	0	0
4804	2019	1195	0	1	1	0.84
4805	2019	3024	0	2	2	0.66
4806	2019	1993	0	0	0	0
4810	2019	1077	0	11	11	10.21
4901	2019	3570	25	86	111	31.09
4902	2019	860	1	4	5	5.81
4904	2019	2097	2	21	23	10.97
4905	2019	1322	4	15	19	14.37
5001	2019	3516	0	0	0	0
5002	2019	1070	0	0	0	0
5101	2019	8120	0	2	2	0.25
5102	2019	4703	0	4	4	0.85
5103	2019	688	0	0	0	0
5104	2019	1990	0	1	1	0.5
5105	2019	2175	1	1	2	0.92
5106	2019	647	0	1	1	1.55
5107	2019	4503	0	2	2	0.44
5201	2019	3978	0	0	0	0
5202	2019	763	0	0	0	0
5203	2019	861	0	0	0	0
5204	2019	1164	0	0	0	0
5205	2019	785	0	0	0	0
5301	2019	1707	0	0	0	0
5302	2019	615	0	0	0	0
5303	2019	529	0	0	0	0
5304	2019	495	0	0	0	0
5401	2019	2125	2	1	3	1.41
5402	2019	477	0	0	0	0
5403	2019	590	0	0	0	0
5404	2019	315	0	0	0	0
5501	2019	2806	0	0	0	0
5502	2019	432	0	0	0	0
5503	2019	310	0	0	0	0
5601	2019	3346	0	0	0	0
5602	2019	1563	0	2	2	1.28
5603	2019	838	0	0	0	0
5604	2019	922	0	0	0	0
5701	2019	3918	0	0	0	0
5702	2019	796	0	0	0	0
5703	2019	820	0	0	0	0
5704	2019	695	0	0	0	0
5801	2019	9757	0	27	27	2.77
5802	2019	388	0	0	0	0
5803	2019	2411	0	4	4	1.66
5804	2019	883	0	2	2	2.27
5805	2019	970	0	0	0	0
5806	2019	1196	0	2	2	1.67
5807	2019	644	0	0	0	0
5901	2019	3243	0	1	1	0.31
5902	2019	999	0	0	0	0
5903	2019	932	0	1	1	1.07
6001	2019	2306	0	0	0	0
6002	2019	1158	0	0	0	0
6101	2019	3390	0	17	17	5.01
6102	2019	3372	0	1	1	0.3
6103	2019	1204	0	0	0	0
6104	2019	872	0	0	0	0
6105	2019	756	0	0	0	0
6106	2019	1596	0	0	0	0
6201	2019	3534	6	129	135	38.2
6202	2019	1926	1	5	6	3.12
6203	2019	3171	5	58	63	19.87
6204	2019	1167	1	6	7	6
6301	2019	3675	5	27	32	8.71
6303	2019	949	0	1	1	1.05
6401	2019	5882	3	60	63	10.71
6402	2019	2421	0	6	6	2.48
6403	2019	4046	2	55	57	14.09
6405	2019	9708	13	241	254	26.16
6501	2019	2497	2	37	39	15.62
6502	2019	513	0	2	2	3.9
6503	2019	966	3	33	36	37.27
6601	2019	7709	66	615	681	88.34
6602	2019	5587	9	457	466	83.41
6701	2019	2583	0	0	0	0
6702	2019	1815	0	0	0	0
6703	2019	1941	0	1	1	0.52
6704	2019	3296	0	0	0	0
6705	2019	1248	0	0	0	0
6706	2019	682	0	1	1	1.47
6707	2019	508	0	4	4	7.87
6708	2019	866	0	0	0	0
6709	2019	731	0	0	0	0
6710	2019	3974	0	1	1	0.25
6711	2019	2440	0	0	0	0
6712	2019	3621	0	1	1	0.28
6713	2019	190	0	3	3	15.79
6714	2019	299	0	0	0	0
6801	2019	1571	0	1	1	0.64
6802	2019	476	0	1	1	2.1
6803	2019	383	0	1	1	2.61
6804	2019	135	0	0	0	0
6805	2019	281	0	1	1	3.56
6806	2019	459	0	0	0	0
6807	2019	663	0	0	0	0
6808	2019	637	0	2	2	3.14
6901	2019	3426	1	25	26	7.59
6902	2019	1656	2	5	7	4.23
6903	2019	2170	1	10	11	5.07
6904	2019	1364	0	1	1	0.73
7001	2019	1408	0	0	0	0
7002	2019	800	0	1	1	1.25
7003	2019	553	0	1	1	1.81
7101	2019	1599	0	0	0	0
7102	2019	1533	0	0	0	0
7103	2019	603	0	0	0	0
7104	2019	370	0	0	0	0
7201	2019	3508	0	0	0	0
7202	2019	4222	0	0	0	0
7203	2019	1368	1	1	2	1.46
7204	2019	864	0	0	0	0
7205	2019	778	0	0	0	0
7206	2019	1261	0	0	0	0
7207	2019	722	0	0	0	0
7301	2019	3494	0	0	0	0
7302	2019	970	0	1	1	1.03
7401	2019	2663	0	0	0	0
7402	2019	2458	0	1	1	0.41
7403	2019	725	0	0	0	0
7404	2019	980	0	0	0	0
7501	2019	2448	0	0	0	0
7502	2019	1622	0	0	0	0
7503	2019	1271	0	0	0	0
7601	2019	1355	0	0	0	0
7602	2019	1323	0	1	1	0.76
7603	2019	618	0	0	0	0
7604	2019	1575	0	9	9	5.71
7605	2019	851	0	3	3	3.53
7606	2019	1036	0	1	1	0.97
7607	2019	539	0	0	0	0
7608	2019	434	0	0	0	0
7609	2019	224	0	0	0	0
7701	2019	3922	2	58	60	15.3
7702	2019	2450	2	55	57	23.27
7703	2019	1034	1	15	16	15.47
7704	2019	2232	6	48	54	24.19
7705	2019	2130	2	13	15	7.04
7706	2019	1029	1	17	18	17.49
7801	2019	4585	0	2	2	0.44
7802	2019	3725	2	26	28	7.52
7803	2019	3265	0	0	0	0
7804	2019	3172	0	4	4	1.26
7805	2019	3571	0	7	7	1.96
7806	2019	3796	0	24	24	6.32
7807	2019	5012	0	8	8	1.6
7901	2019	723	0	0	0	0
7902	2019	3605	0	0	0	0
7903	2019	621	0	0	0	0
7904	2019	878	0	0	0	0
7905	2019	231	0	0	0	0
2109	2019	5356	0		0	0
101	2020	11065	0	2	2	0.18
102	2020	1706	0	0	0	0
103	2020	661	0	0	0	0
201	2020	5033	1	2	3	0.6
202	2020	2483	0	4	4	1.61
203	2020	454	0	0	0	0
204	2020	2828	4	2	6	2.12
301	2020	5200	0	1	1	0.19
302	2020	2454	0	0	0	0
401	2020	11468	0	0	0	0
401	2020	13182	0	0	0	0
402	2020	2305	1	1	2	0.87
403	2020	3284	2	0	2	0.61
404	2020	2694	1	0	1	0.37
405	2020	2213	0	6	6	2.71
501	2020	1048	0	1	1	0.95
502	2020	1756	0	0	0	0
503	2020	1360	0	1	1	0.74
601	2020	8734	0	0	0	0
602	2020	1669	0	0	0	0
603	2020	2997	0	1	1	0.33
701	2020	2647	1	0	1	0.38
702	2020	778	0	0	0	0
703	2020	941	0	0	0	0
704	2020	931	0	0	0	0
705	2020	1214	0	0	0	0
801	2020	2961	0	0	0	0
802	2020	1613	0	0	0	0
803	2020	1108	0	1	1	0.9
804	2020	460	0	0	0	0
805	2020	480	0	0	0	0
806	2020	1796	0	0	0	0
807	2020	1403	0	1	1	0.71
808	2020	1876	0	0	0	0
901	2020	4935	0	0	0	0
902	2020	1781	0	0	0	0
903	2020	1439	0	3	3	2.08
904	2020	3424	0	0	0	0
1001	2020	2009	0	0	0	0
1002	2020	929	0	0	0	0
1003	2020	2118	0	0	0	0
1101	2020	2479	0	0	0	0
1102	2020	2780	0	0	0	0
1103	2020	643	0	0	0	0
1201	2020	2628	0	0	0	0
1202	2020	808	0	0	0	0
1203	2020	2332	0	0	0	0
1301	2020	3661	0	0	0	0
1303	2020	865	0	0	0	0
1401	2020	6289	0	0	0	0
1402	2020	1577	0	0	0	0
1403	2020	2179	0	0	0	0
1404	2020	4714	0	0	0	0
1405	2020	1171	0	0	0	0
1408	2020	1323	0	0	0	0
1409	2020	1721	0	0	0	0
1410	2020	982	0	0	0	0
1501	2020	3899	0	0	0	0
1502	2020	4120	0	0	0	0
1503	2020	4221	1	0	1	0.24
1504	2020	3605	0	3	3	0.83
1505	2020	4161	0	0	0	0
1506	2020	1507	0	0	0	0
1601	2020	7636	0	1	1	0.13
1602	2020	12482	0	0	0	0
1604	2020	21274	0	1	1	0.05
1605	2020	8346	0	0	0	0
1606	2020	3568	0	0	0	0
1607	2020	11927	0	0	0	0
1608	2020	14340	0	0	0	0
1609	2020	13519	1	0	1	0.07
1610	2020	12450	1	0	1	0.08
1611	2020	11294	0	0	0	0
1612	2020	22233	0	0	0	0
1205	2020	2464	0	0	0	0
1701	2020	7259	0		0	0
1801	2020	4962	0		0	0
1802	2020	1142	0		0	0
1901	2020	1796	0	0	0	0
1902	2020	711	0	0	0	0
1903	2020	933	0	0	0	0
2002	2020	2667	0		0	0
2003	2020	1188	0		0	0
2004	2020	1259	0		0	0
2005	2020	3142	0		0	0
2006	2020	1595	0		0	0
2101	2020	5022	0		0	0
2102	2020	7841	0		0	0
2103	2020	10274	0		0	0
2104	2020	12230	0		0	0
2105	2020	15878	0		0	0
2106	2020	6784	0		0	0
2107	2020	2623	0		0	0
2108	2020	1729	0		0	0
2201	2020	3075	0		0	0
2202	2020	1921	0		0	0
2203	2020	1540	0		0	0
2204	2020	1621	0		0	0
2301	2020	1892	0	6	6	3.17
2302	2020	910	0	0	0	0
2303	2020	2493	0	1	1	0.4
2401	2020	2221	0	0	0	0
2402	2020	2393	0	0	0	0
2501	2020	2218	0	0	0	0
2502	2020	937	0	0	0	0
2503	2020	1015	0	0	0	0
2601	2020	4621	0	1	1	0.22
2602	2020	1674	1	0	1	0.6
2603	2020	415	0	0	0	0
2604	2020	1190	0	0	0	0
2701	2020	4078	0	0	0	0
2702	2020	743	0	0	0	0
2703	2020	1261	0	0	0	0
2704	2020	1031	0	0	0	0
2801	2020	2926	2	1	3	1.03
2901	2020	3901	0	0	0	0
2902	2020	974	0	0	0	0
2903	2020	1053	0	0	0	0
2904	2020	2184	0	0	0	0
2905	2020	1091	0	0	0	0
2906	2020	1150	0	0	0	0
2907	2020	947	0	0	0	0
3001	2020	9907	1	3	4	0.4
3002	2020	622	0	0	0	0
3003	2020	1260	1	1	2	1.59
3004	2020	1853	0	0	0	0
3005	2020	675	0	0	0	0
3006	2020	959	0	0	0	0
3101	2020	6410	1	0	1	0.16
3102	2020	2253	0	0	0	0
3103	2020	1310	0	0	0	0
3104	2020	2477	0	0	0	0
3105	2020	1000	0	0	0	0
[truncated: 553 more rows]
