# Supplementary material for: Malaria hotspots and climate change trends in the hyper-endemic malaria settings of Mizoram along the India–Bangladesh borders
Source: Sci Rep. 2023 Mar 20;13:4538. doi: 10.1038/s41598-023-31632-6 (PMC10025798; doi:10.1038/s41598-023-31632-6)
Supplement: Supplementary file 3 — Supplementary Information 3. [file 41598_2023_31632_MOESM3_ESM.xlsx]

## Sheet: Mala_SC_Para_Clean_FieldStatist
FieldName	Alias	FieldType	Nulls	Minimum	Maximum	Mean	StdDev	Median	Count	Unique	Mode	LeastCommn	Outliers	Sum	Range	IQR	FirstQuart	ThirdQuart	CoefVar	Skewness	Kurtosis
Avg_API	Avg_API	Double	0	0	137.56	7.695038961038958	16.4756	1.0700000000000001	385	242	0	[Multiple Values]	63	2962.59	137.56	5.95	0.22	6.1699999999999999	2.14107	3.59858	19.4731
Sum_Pf	Sum_Pf	Long	0	0	4773	90.142857142857139	330.851	6	385	109	0	[Multiple Values]	64	34705	4773	30	1	31	3.6703	9.02984	112.694
Sum_Pv	Sum_Pv	Long	0	0	700	17.054545454545455	52.8022	3	385	69	0	[Multiple Values]	51	6566	700	10	1	11	3.09608	7.89139	85.2752
Sum_TMC	Sum_TMC	Long	0	0	5473	107.1974025974026	374.262	10	385	121	0	[Multiple Values]	63	41271	5473	40	2	42	3.49133	9.1327	116.718
Temp_Min	Temp_Min	Double	0	10.826678276100001	14.8148450851	12.785200318403625	1.04545	12.8906002045	385	385	[All Unique Values]	[All Unique Values]	0	4922.3	3.9881668089999991	1.63055	11.978435516399999	13.6089849472	0.0817701	-0.123934	2.00632
Temp_Max	Temp_Max	Double	0	33.600090026899998	36.568294525100001	34.764945727033243	0.710118	34.7270545959	385	385	[All Unique Values]	[All Unique Values]	0	13384.5	2.9682044982000022	1.11034	34.1806507111	35.2909927368	0.0204263	0.292843	2.13045
Tem_Range	Tem_Range	Double	0	15.3595743179	18.1677856445	16.674526322779496	0.673554	16.657348632800002	385	385	[All Unique Values]	[All Unique Values]	0	6419.69	2.8082113266000004	1.02791	16.1525449753	17.1804504395	0.0403942	0.0521367	2.09354
Rain	Rain	Double	0	709.74523925799997	2097.0963134799999	1402.2427931232962	322.523	1426.6705322299999	385	385	[All Unique Values]	[All Unique Values]	0	539863	1387.3510742220001	474.221	1173.40631104	1647.62768555	0.230005	-0.182583	2.27468
RH	RH	Double	0	66.125953674300007	75.154865264899996	70.984533135212246	2.07924	71.175170898399998	385	385	[All Unique Values]	[All Unique Values]	0	27329	9.0289115905999893	3.26486	69.400917053200004	72.665775299100005	0.0292915	-0.191305	2.26378
Elevation	Elevation	Double	0	51.953111917400001	1653.03321239	777.89797859149428	375.677	809.43367774399997	385	385	[All Unique Values]	[All Unique Values]	0	299491	1601.0801004726	487.334	556.45695919499997	1043.7911234400001	0.482939	-0.278424	2.3327
